# Supplementary material for: Coordinated social interactions are supported by integrated neural representations
Source: Soc Cogn Affect Neurosci. 2024 Dec 6;19(1):nsae089. doi: 10.1093/scan/nsae089 (PMC11642603; doi:10.1093/scan/nsae089)
Supplement: nsae089_Supp [file nsae089_supp.zip]

Archive with 4 entries (4 files):
- nsae089_Supp/scan-24-104-File009.docx
- nsae089_Supp/scan-24-104-File010.tiff
- nsae089_Supp/scan-24-104-File011.tiff
- nsae089_Supp/Supplementary Materials.docx
